# Supplementary material for: The Chemical Signatures of Water Extract of Zingiber officinale Rosc
Source: Molecules. 2022 Nov 13;27(22):7818. doi: 10.3390/molecules27227818 (PMC9696620; doi:10.3390/molecules27227818)
Supplement: Supplementary file 1 [file molecules-27-07818-s001.zip]

Archive with 1 entries (1 files):
- molecules-1971448-supplementary.pdf
